# Supplementary material for: A comparative study on the nutrient and organic acid profiles of selected pepper genotypes
Source: Sci Rep. 2026 Jan 28;16:6435. doi: 10.1038/s41598-026-37078-w (PMC12909785; doi:10.1038/s41598-026-37078-w)
Supplement: Supplementary file 1 — Supplementary Material 1 [file 41598_2026_37078_MOESM1_ESM.xlsx]

## Sheet: Table S1
Table S1: Nutritional compositions contents of 18 pepper varieties
Varieties	Reducing sugar (%)	Fat (%)	Protein (%)	Crude fiber (%)	Total amino acids (mg g-1)	Capsaicin (mg g-1)	dihydrocapsaicin (mg g-1)	Capsanthin (ug g-1)
Y1	2.54±0.06c	13.99±0.26e	12.08±0.23e	20.48±0.5gh	15.49±0.34j	0.33±0.03gh	0.11±0.01ghi	35.29±0.64f
Y2	1.07±0.03h	13.43±0.41e	13.91±0.2bc	26.38±0.46cd	21.92±0.8de	0.31±0.02gh	0.15±0.01ghi	17.46±0.84j
Y3	1.42±0.02fg	16.85±0.12c	14.4±0.36b	23.64±1.11f	22.72±0.48d	0.62±0.03f	0.29±0.02ef	23.34±0.56h
Y4	2.13±0.05d	14.35±0.2de	13.81±0.27bc	19.77±0.98h	22.86±0.46d	0.15±0.01i	0.05±0.01i	13.85±0.38l
Y5	1.14±0.03h	16.8±0.52c	13.96±0.36bc	25.08±0.33def	20.67±0.45f	0.25±0.02gh	0.07±0.01cd	11.63±0.21m
Y6	1.33±0.01g	18.23±0.36b	15.3±0.32a	24.12±0.34ef	21.09±0.52ef	0.34±0.03gh	0.09±0hi	16.14±0.15k
Y7	1.95±0.05e	13.44±0.32e	14.31±0.31b	20.32±0.59gh	20.6±0.69f	0.39±0.01gh	0.36±0.02e	39.05±0.34d
Y8	1.95±0.01e	13.87±0.26e	15.3±0.42a	21.59±0.55g	29.41±0.1b	1.35±0.04d	0.68±0.03cd	44.56±0.5c
Y9	2.13±0.03d	14.29±0.37de	12.37±0.23e	19.89±0.32gh	17.72±0.19i	0.47±0.14fg	0.23±0.02fg	71.75±0.64a
Y10	0.9±0.01i	14.98±0.36d	13.81±0.4bc	27.56±0.27c	19.27±0.45gh	1.43±0.03d	0.56±0.03d	21.62±0.2i
Y11	1.99±0.02e	14.39±0.41de	12.09±0.34e	24.76±0.2def	20.3±0.43fg	1.33±0.03d	0.66±0.01cd	37.04±0.35e
Y12	1.95±0.05e	11.02±0.14f	13.81±0.57bc	25.65±1.17de	25.04±0.34c	0.46±0.06fg	0.18±0.01fghi	47.73±1.04b
Y13	1.44±0.03fg	19.5±0.65a	12.01±0.14	29.58±0.11b	19.1±0.3h	0.26±0.02gh	0.12±0.01ghi	11.72±0.24m
Y14	4.17±0.12a	7.23±0.3g	11.14±0.34f	20.32±0.73gh	15.27±0.15j	0.21±0.02i	0.25±0.03efg	35.07±0.29f
Y15	2.23±0.07d	17.82±0.51b	9.96±0.24g	25.88±0.63d	9.53±0.19l	4.1±0.06b	1.74±0.01b	28.43±0.39g
Y16	0.73±0.01j	10.8±0.33f	13.23±0.2cd	32.64±0.93a	34.48±0.76a	6.86±0.31a	4.74±0.2a	12.75±0.21lm
Y17	2.97±0.04b	10.5±0.25f	10.88±0.23f	19.93±0.17gh	12.78±0.56k	1.06±0.05e	0.77±0.04c	12.52±0.41m
Y18	1.46±0.05f	17.97±0.09b	12.73±0.3de	27.61±0.73c	29.46±0.37b	3.27±0.05c	1.84±0.02b	23.15±0.41h
The data are demonstrated in mean ± S.D. from three independents experiments.
a,b,c,d,e,f,g,h,I,j,k,l,mDifference letters indicated statistic difference among pepper varieties. (p < 0.05, One way ANOVA with Tukey’s test)
