# Supplementary material for: A comparative study on the nutrient and organic acid profiles of selected pepper genotypes
Source: Sci Rep. 2026 Jan 28;16:6435. doi: 10.1038/s41598-026-37078-w (PMC12909785; doi:10.1038/s41598-026-37078-w)
Supplement: Supplementary file 3 — Supplementary Material 3 [file 41598_2026_37078_MOESM3_ESM.xlsx]

## Sheet: Table S1
Table S1: 64 organic acid contents(unit：ng·g-1 DW) across the 18 pepper varieties. Y1-Y18 represent the numbers of 18 pepper varieties.
Varieties	2-hydroxyisovaleric acid	caffeic acid	benzenepropanoic acid	cryptochlorogenic acid	gallic acid	glutaric acid	adipic acid	neochlorogenic acid	shikimic acid	4-hydroxyphenylacetic acid	crtraconic acid	2-hydroxyphenylacetic acid	kynurenine	homovanillic acid	indolelactic acid	trans-aconitic acid	3-hydroxyisovaleric acid	5-hydroxyindoleacetic acid	3-D-hydroxybutyric acid	3-hydroxyphenyl-hydracrylic acid	lactic acid	maslinic acid	2-indolecarboxylic acid	3,4-dihydroxyphenylacetic acid	carnosic acid	ethylmalonic acid	maleic acid	methylmalonic acid	oleanic acid	benzoic acid	phenaceturic acid	5-hydroxymethyl-2-furoic acid	4-coumaric acid	3-hydroxyhippuric acid	3-phenyllactic acid	4-hydroxyhippuric acid	L-malic acid	aminobenzoic acid	azelaic acid	cis-aconitic acid	ferulic acid	fumaric acid	hippuric acid	hydroxyphenyllactic acid	indole-3-acetic acid	kynurenic acid	levulinic acid	oxoglutaric acid	pantothenic acid
Y1	70.54±6.06efgh	332.42±10.24d	72.21±3.6fgh	89.74±7.13hijk	39.91±3.36h	1650.67±82.42efg	82.02±71.23gh	15.95±14.03fg	551.25±107.16fg	1.19±1.6d	15749.21±595.66bc	-	-	734.45±115.77ab	8.01±1.94cde	-	-	22.85±2.08b	-	-	-	-	-	-	-	-	-	-	-	108.67±12.79i	-	147.71±19.78b	181.68±11.7fg	3.96±0.29b	117.51±6.12ef	6.06±1.2ef	231440.12±10618.58e	6.99±0.22d	1885.8±32.82de	444808.55±3862.41c	5990.17±136.98b	6170.62±151.01f	99.14±3.65hi	116.62±8.91de	13.5±1.04e	66.58±1.12l	26497.07±2854.85a	54536.55±1817.41b	5950.21±103.25j
Y2	212.14±13.11c	460.99±18.52a	135.33±6.69bc	166.41±14.63de	182.59±4.64a	4187.93±94.29a	520.87±17.59a	38.61±2.34cd	754.36±63.01defg	38.04±12.73c	-	4.94±0.51de	26.49±1.35b	147.94±40.22cde	10.64±1.2bc	54207.29±2030.78a	162.26±28.05de	-	-	-	-	-	-	-	-	-	-	-	-	875.47±99.6a	-	75.5±25.47def	243.05±2.24cde	3.05±0.3def	122.01±7.04ef	5.9±0.8ef	344961.03±13486.29b	17.03±0.99a	1347.07±39.56g	398815.5±17409.05d	6209.88±226.25b	16931.69±673.38b	151.83±9.97bc	134.89±12.19d	17.37±1.43d	131.59±6.49e	21273.49±1304.71bcd	17347.9±260.18h	8473.19±282.05e
Y3	51.97±3.9fhg	257.1±12.79gh	83.15±8.36efg	52.08±4.78k	65.55±1.79g	1196.58±119.02hi	171.11±11.21cdef	11.74±0.99fg	910.34±178.95de	19.16±5.41cd	16352.74±1636.73bc	-	7.81±2.22cd	658.05±149.48ab	-	57471.52±9322.12a	-	-	-	-	-	-	-	-	-	-	-	-	-	314.47±18.35dfg	-	111.93±6.2cd	171.47±7.26g	2.41±0.24gh	101.07±1.76fg	5.06±0.08f	263422.08±10918.5de	8.64±0.13c	2526.45±78.3b	477981.48±18632.32b	5741.63±202.55c	10541.45±130.62de	111.55±2.96fgh	70.37±6.81fg	6.99±0.04g	88.59±2.46jk	26115.47±2754.03a	55115.73±2370.53b	9325.76±263.5cd
Y4	74.06±0.06efgh	291.94±2.89ef	120.85±15.38bc	116.64±14.71fghij	60.4±4.17g	2015.7±198.95cdef	248.91±7.59cd	22.27±1.2defg	838.75±74.25def	31.01±7.14c	19484.78±840.8ab	1.78±0.39gh	10.7±2.19cd	565.85±84.44b	-	-	-	-	-	-	-	-	-	-	-	-	-	-	-	217.03±10.95h	-	87.32±4.81def	227.46±9.7e	1.72±0.1ij	62.31±0.53h	6.99±0.68def	361106.85±8276.19b	9.35±0.24c	1825.54±50.97e	368684.81±9104.29e	4645.98±66.8g	13160.03±616.48c	84.2±5.09ij	70.84±6.24fg	13.87±0.94e	85.51±3.1k	25607.11±1138.75ab	34274.9±1586.89e	6648.93±247.54h
Y5	103.94±7.05de	182.63±9.98i	114.51±12.57cd	70.39±3.9jk	135.62±2.82c	2035.85±526.86cdef	187.66±9.5cdef	11.43±1.19fg	999.1±145.85d	40.76±18.72c	16610.46±1149.43bc	1.76±0.76gh	5.26±5.97cd	240.71±38.56cde	-	-	-	-	-	-	-	-	-	-	-	-	-	-	-	349.91±54.14deg	-	85.22±6.5def	167.15±3.07gh	2.16±0.22ghi	83.31±2.42g	6.32±0.69ef	349944.16±751.8b	9.88±0.1c	1586.71±45.99f	408590.17±7226.88d	2931.67±70.04j	11939.05±115.97cd	89.7±7.25ij	77.8±3.63f	7.74±0.1g	97.62±1.19ij	27201.41±1753.93a	27080.54±407.87f	7628.97±58.33f
Y6	32.66±1.28h	290.15±6.11ef	48.76±12.24h	83.47±7.16ijk	44.94±0.78h	902.4±201.66i	43.28±74.96h	-	607.14±51.14efg	41.28±5.37c	23403.41±198.94a	-	9.2±7.64cd	349.69±10.94c	-	-	-	-	-	-	-	-	-	-	-	-	-	-	-	125.16±23.24i	-	105.09±7.55cde	143.59±8.92hi	3.24±0.21cde	53.13±1.21h	8.08±0.98cde	227968.8±7056.52e	12.52±0.72b	1932.13±27.75d	214014.99±5444.97h	3253.75±72.55i	3637.08±45.01g	79.23±2.4j	48.97±4.83g	6.3±0.35gh	54.01±1.44m	18891.98±2641.63d	16796.75±387.89h	10644.61±263.42a
Y7	76.79±1.41efgh	462.48±11.34a	62.44±8.26gh	722.64±24.27a	122.48±2.85d	1362.85±64.99fgh	42.13±72.97h	150.99±12.81b	575.44±61.35efg	93.3±7.95b	15934.84±878.81bc	6.71±1.16c	-	-	-	15542.26±2691.98b	500.21±14.75bc	-	-	-	-	-	-	-	-	-	-	-	-	477.17±42.21c	-	132.58±11.36bc	199.27±5.7f	3.4±0.14cd	96.04±3.77fg	5.99±0.51ef	359794.61±14720.63b	8.77±0.41c	1585.45±50.27f	348154.65±13871ef	10247.63±225.65a	6421.47±148.54f	172.69±6.11a	67.31±6.49fg	57.61±2.47a	93.16±3.01jk	24110.68±1806.72abc	34035.02±1528.66e	9038.87±271.01d
Y8	137.06±5.51d	252.69±7.11gh	57.91±0.09h	51.13±2.18k	61.88±1.21g	1663.07±349.36efg	187.01±14.57cdef	17.13±1.88efg	575.44±70.82efg	7.98±0.3d	16724.89±1179.52bc	0.43±0.55h	1.89±2.01d	296.8±20.27cd	2.66±0.61de	-	-	-	-	-	-	-	-	-	-	-	-	-	-	466.93±25.77c	-	80.42±15.61def	166.65±6.74gh	2.71±0.31efg	154.73±8.82d	5.02±0.77f	143155.3±6822.34f	8.53±1.34c	2654.81±99.31a	519381.64±13079.41a	5500.11±133.94d	5747.41±215.26f	131.12±7.24de	118.72±2.98de	13.39±1.5e	140.98±8.99d	22974.54±957.57abcd	21661.31±2065.89g	7105.45±56.33g
Y9	131.76±9.39d	371.33±13.18c	50.48±10.44h	233.82±5.29d	38.21±0.92h	2187.25±207.5cde	167.01±6.32def	49.53±3.5c	-	0.1±0.16d	12851.6±678.15c	2.86±1fg	1.23±2.13d	-	6.7±1.16cde	-	-	-	-	-	-	-	-	-	-	-	-	-	-	289.85±3.37fg	-	57.43±13.35f	257.3±18.87cd	3.69±0.41bc	135±4.18e	9.03±0.69c	142719.63±4118.36f	9±0.97c	929.35±31.95j	442224.18±20003.74c	5086.26±92.87ef	6677.14±270.28f	118.9±11.07efg	162.02±9.06c	6.64±0.33gh	177.43±6.19b	21451.28±1429.43bcd	36285.37±2475.06e	5972±229.92j
Y10	141.39±5.66d	402.32±5.58b	60.69±8.28gh	149.75±9.16efg	113.22±3.39e	2583.68±534.07bc	237.5±7.23cde	8.73±15.12fg	-	0.56±0.97d	2996.29±5189.73d	6.3±0.91cd	27.46±10.21b	119.6±20.15de	12.35±0.39b	-	-	-	-	-	-	-	-	-	-	-	-	-	-	308.2±17.21efg	-	67.41±17.03def	261.05±9.52c	1.87±0.12hij	157.82±6.4d	5.66±1.03ef	295972.98±4154.34c	9.47±0.27c	731.4±36.38k	372671.04±5647.34e	3974.94±37.74h	7668.5±251.75f	126.25±10.87def	132.13±9.54de	25.12±0.55c	103.8±4.11hi	22751.26±1367.45abcd	39820.85±931.97d	9545.75±148.15c
Y11	139.68±5.09d	344.19±23.35d	134.35±8.77bc	293.67±48.2c	106.71±1.46e	2429.73±366.25bcd	323.05±9.12b	51.6±13.06c	697.33±95.33defg	8.29±12.96d	12093.36±483.79c	1.68±0.74gh	-	-	6.88±2.97cde	14882.34±2577.97b	-	-	-	-	-	-	-	-	-	-	-	-	-	375.2±37.33de	-	94.24±15.66cde	397.77±14.36a	1.39±0.17jk	187.1±2.6c	8.62±0.94cd	303750.95±11386.17c	6.74±0.26d	1349.68±7.77g	343041.15±7512f	5370.22±105.81de	9172.36±200.86e	165.09±14.08ab	108.79±3.85e	11.77±0.58e	117.91±0.52fg	20799.17±2554.94cd	46529.44±1236.22c	6321.11±103.35hij
Y12	248.83±6.86b	306.4±3.17e	70.72±3.69fgh	113.46±3.3ghij	49.14±3.53h	1848.94±137.6defg	197.74±17.22cdef	27.6±4.43def	458.52±59.48g	4.96±8.6d	-	0.15±0.26h	10.77±1.72cd	-	-	-	148.55±25.29de	-	-	-	-	-	-	-	-	-	-	-	-	250.94±4.36gh	-	99.59±14.66cde	237.91±7.09cde	2.56±0.2fg	111.21±3.36ef	6.67±0.62def	132062.67±7789.22f	8.65±0.42c	2009.12±69.41c	521286.5±19677.34a	5353.45±156.4de	9830.62±301.23e	152.27±6.55bc	138.76±8.13d	26.75±0.93b	118.88±3.8fg	18670.56±2187.95d	35072.87±1148.86e	10033.48±186.26b
Y13	94.99±3.43def	238.19±5.52h	138.84±18.61b	110.79±2.7ghij	66.06±2.6g	2894.42±292.23b	254.74±2.86c	8.55±14.81fg	2675.73±158.03b	-	21513.13±5263.77a	4.26±1.77ef	-	-	23.87±1.98a	-	289.33±21.71cd	-	-	-	262.13±392.67c	-	-	-	-	-	-	-	-	155.14±16.82i	8.96±0.36d	93.65±39.89cde	233.77±10.05de	0.89±0.15kl	280.18±13.86a	11.74±1.05b	239526.6±27593.99e	11.74±0.14b	1015.2±39.41i	254998.15±801.42g	2209.87±47.19k	3636.24±553.71g	43.93±4.83k	345.02±21.7a	27.37±1.35b	110.33±7.02gh	27104.95±1840.04a	56913.84±2715.82b	6402.63±133.07hi
Y14	39.6±5.81gh	81.29±2.68j	142.42±1.92b	197.77±51.04de	38.94±0.88h	1499.54±128.94fg	27.74±3.24h	36.89±1.77cde	1554.07±31.8c	117.56±9.25a	22103.24±1879.54a	9.45±1.97b	-	-	-	-	346.59±26.94cd	-	-	-	348.9±11.2c	-	-	-	-	-	-	-	-	321.39±19.3dfg	15.65±0.81a	603.44±24.37a	112.21±3.04j	0.3±0.27m	50.43±4.98h	5.09±0.69f	243584.25±8380.9e	7.01±0.13d	1612.09±50.32f	161102.2±1918.59i	1755.51±67.54l	-	37.69±4.21k	59.88±5.48fg	3.37±0.21i	53.05±1.94m	19285.1±1154.71d	25138.07±706.54f	2254.63±43.67l
Y15	86.16±7.42efg	268.75±11.71fg	98.79±4.03de	136.29±7.31efgh	76.79±1.6f	2288.68±75.58cde	163.4±8.91def	19.38±3.35defg	2601.29±79.82b	-	22827.83±2887.63a	-	-	-	13.87±1.21b	-	318.8±1.65cd	-	-	-	-	-	-	-	-	-	-	-	-	427.49±19.19cd	11.78±1.43bc	-	145.45±10.38hi	0.43±0.37lm	226.19±14.32b	9.76±0.66c	229198.7±9894.41e	9.14±0.52c	668.26±8.96k	254604.28±4000.41g	4650.61±144.84g	2748.52±297.1g	73.49±4.57j	194.21±2.65b	6.66±0.51gh	83.19±2.82k	12885.71±955.86e	69297.55±4104.89a	5964.95±116.22j
Y16	190.6±8.75c	473.1±21.85a	137.91±6.91b	582.99±15.25b	172.1±16.65b	1655.01±145.65efg	234.34±24.29cde	164.59±10.44a	3978.74±421.38a	25.5±23.44cd	15724.85±1182.59bc	12.68±0.02a	91.89±4.4a	813.08±115.98a	-	-	918.99±22.06a	61.89±1.79a	-	-	5192.97±558.23a	-	-	-	-	-	-	-	-	672.82±41.88b	10.41±1.85cd	60.7±11.34fg	317.28±26.49b	6.47±0.65a	94.48±5.82fg	15.51±1.77a	844340.55±45116.82a	12.19±0.96b	444.04±12.59l	252843.31±12500.91g	2161.22±73.91k	23586.62±2677.75a	138.02±8.62cd	130.82±14.99de	9.67±0.3f	152.34±7.58c	25919.42±1433.73a	3194.85±522.79i	9601.16±122.59c
Y17	73.5±4.04efgh	373.38±8.24c	195.22±14.49a	161.57±10.42def	76.28±3.82f	2579.62±44.73bc	134.99±7.54fg	48.92±6.21c	2430.12±66.78b	-	22914.35±3172.58a	-	-	-	6.82±1.7cde	-	570.83±36.03b	-	-	-	355.01±65.29c	-	-	-	-	-	-	-	-	404±22.79cd	10.89±2.67c	-	164.68±2.91gh	1.9±0.15hij	106.71±7.87fg	6.67±0.49def	240169.65±1600.62e	8.3±0.52c	1393.99±10.21g	515713.36±22971.83a	4982.73±302.08f	12709.21±323.06c	107.15±16.18gh	142.35±6.87d	9.71±0.84f	227.54±5.09a	8703.09±1068.14f	70804.21±1425.35a	6080.37±101.27ij
Y18	489.44±78.55a	244.48±6.67gh	87.41±4.64ef	122.23±5.19efghi	166.12±6.32b	1837.32±40.27defg	151.54±21.78ef	19.51±1.58defg	2697.35±70.97b	-	12985.75±746.98c	3.35±0.7efg	13.35±7.24c	-	14.72±4.84b	-	353.89±26.94cd	-	-	-	1142.11±56.22b	-	-	-	-	-	-	-	-	420.41±8.57cd	13.25±1.05b	-	130.34±7.15i	1.07±0.14k	184.53±37.42c	6±1.06ef	281684.57±3629.24cd	8.76±0.85c	1210.02±16.73h	332880.82±9175.97f	1422.49±56.23m	2769.35±2398.33g	130.83±3.58de	171.92±21.59c	4.55±0.09hi	124±6.72ef	10471.68±66.73fg	19994.81±543.13gh	3974.54±163.22k
The data are demonstrated in mean ± S.D. from three independent experiments
a,b,c,d,e,f,g,h,I,j,k,l,m,nDifference letters indicated statistic difference among pepper varieties (p < 0.05, One way ANOVA with Tukey’s test)
"-"meaned not detected
	1
[truncated: 15 more columns]
